# Supplementary material for: Molecular Dynamics Mappings of the CCT/TRiC Complex-Mediated Protein Folding Cycle Using Diffracted X-ray Tracking
Source: Int J Mol Sci. 2023 Oct 3;24(19):14850. doi: 10.3390/ijms241914850 (PMC10573753; doi:10.3390/ijms241914850)
Supplement: Supplementary file 1 [file ijms-24-14850-s001.zip]

Archive with 1 entries (1 files):
- ijms-2608620-supplementary.pdf
